# Supplementary material for: Graphitic Carbon Nitride Confers Bacterial Tolerance to Antibiotics in Wastewater Relating to ATP Depletion
Source: Molecules. 2024 Dec 6;29(23):5780. doi: 10.3390/molecules29235780 (PMC11643725; doi:10.3390/molecules29235780)
Supplement: Supplementary file 1 [file molecules-29-05780-s001.zip]

Archive with 1 entries (1 files):
- molecules-3332114-supplementary.pdf
